# Supplementary material for: Safety of heparin bridging therapy for transrectal ultrasound-guided prostate biopsy in patients requiring temporary discontinuation of antithrombotic agents
Source: Springerplus. 2016 Nov 4;5(1):1917. doi: 10.1186/s40064-016-3610-6 (PMC5097055; doi:10.1186/s40064-016-3610-6)
Supplement: Supplementary file 1 — Additional file 1. Patient background and adverse events of all 1307 prostate biopsies. [file 40064_2016_3610_MOESM1_ESM.xlsx]

## Sheet: n=1307
No	Age	antithrombotic agents=2	warfarin=1	HeparinBridging	AE pos=1	Bleeding related AE	AE Grade	Diabetes	Hypertension	Prostate cancer=1	PSA	Gleason Score	CHADS2	CHADS2=>2	PSA>7.8
1	71	0	0	0	0	0	0	0	1	1	4.42	7	1	0	0
2	56	0	0	0	0	0	0	0	1		4.4		1	0	0
3	66	0	0	0	0	0	0	0	1		7.6		1	0	0
4	61	0	0	0	0	0	0	0	0		4.14		0	0	0
5	62	0	0	0	0	0	0	0	0		9.52		0	0	1
6	70	0	0	0	0	0	0	0	0	1	6.69	7	0	0	0
7	71	0	0	0	0	0	0	0	1		26.04		1	0	1
8	67	0	0	0	0	0	0	0	1		5.18		1	0	0
9	70	0	0	0	0	0	0	0	0		14.2		0	0	1
10	72	0	0	0	0	0	0	1	1	1	7	7	2	1	0
11	68	0	0	0	0	0	0	0	1	1	20.72	9	1	0	1
12	65	0	0	0	0	0	0	0	1		1.03		1	0	0
13	76	0	0	0	0	0	0	0	1		21.8		1	0	1
14	65	0	0	0	0	0	0	0	1	1	4.08	7	1	0	0
15	70	0	0	0	0	0	0	0	0	1	426	9	0	0	1
16	69	0	0	0	0	0	0	0	0		6.24		0	0	0
17	69	0	0	0	0	0	0	0	0		6.64		0	0	0
18	67	0	0	0	0	0	0	1	0		6.1		1	0	0
19	77	0	0	0	0	0	0	0	0		6.13		0	0	0
20	66	0	0	0	0	0	0	0	1		13.27		1	0	1
21	73	0	0	0	0	0	0	0	0	1	7.35	6	0	0	0
22	51	0	0	0	0	0	0	0	0		6.1		0	0	0
23	56	0	0	0	0	0	0	0	0		5.27		0	0	0
24	74	0	0	0	0	0	0	0	1		9.27		1	0	1
25	68	0	0	0	0	0	0	0	0	1	4.26	8	0	0	0
26	72	0	0	0	0	0	0	0	1		6.11		1	0	0
27	68	0	0	0	0	0	0	0	1	1	51.03	8	1	0	1
28	71	0	0	0	0	0	0	0	1		5.1		1	0	0
29	61	0	0	0	0	0	0	0	0		4.4		0	0	0
30	79	0	0	0	0	0	0	1	0	1	31.29	8	1	0	1
31	54	0	0	0	0	0	0	0	0		6.91		0	0	0
32	76	0	0	0	0	0	0	0	1		3.61		1	0	0
33	63	0	0	0	0	0	0	0	0		15.48		0	0	1
34	63	0	0	0	0	0	0	0	0	1	4.59	6	0	0	0
35	78	0	0	0	0	0	0	0	0		9.4		0	0	1
36	78	0	0	0	0	0	0	0	0	1	7.7	8	0	0	0
37	71	0	0	0	0	0	0	0	0		6.6		0	0	0
38	69	0	0	0	0	0	0	1	1		8.4		2	1	1
39	65	0	0	0	0	0	0	0	1		10.6		1	0	1
40	64	0	0	0	0	0	0	0	1		5.8		1	0	0
41	78	0	0	0	0	0	0	0	1		6.05		1	0	0
42	74	0	0	0	0	0	0	0	1		5.7		1	0	0
43	83	0	0	0	0	0	0	0	0		5.15		0	0	0
44	66	0	0	0	0	0	0	0	0		9.37		0	0	1
45	74	0	0	0	0	0	0	0	0	1	5.2	7	0	0	0
46	73	0	0	0	0	0	0	0	0		5.8		0	0	0
47	68	0	0	0	0	0	0	0	1		4.93		1	0	0
48	63	0	0	0	0	0	0	0	1		9.08		1	0	1
49	63	0	0	0	0	0	0	0	0	1	5.14	7	0	0	0
50	61	0	0	0	0	0	0	1	0		8.93		1	0	1
51	65	0	0	0	0	0	0	0	0		7.24		0	0	0
52	64	0	0	0	0	0	0	0	0	1	4.59	7	0	0	0
53	79	0	0	0	0	0	0	0	0	1	420	7	0	0	1
54	75	0	0	0	0	0	0	0	1	1	10.44	7	1	0	1
55	69	0	0	0	0	0	0	0	1		51.73		1	0	1
56	65	0	0	0	0	0	0	0	0	1	7.1	7	0	0	0
57	67	0	0	0	0	0	0	0	0	1	15.3	7	0	0	1
58	67	0	0	0	0	0	0	0	0	1	7.27	7	0	0	0
59	72	0	0	0	0	0	0	0	1		7.28		1	0	0
60	78	0	0	0	0	0	0	0	0	1	6.21		0	0	0
61	53	0	0	0	0	0	0	0	0		5.6		0	0	0
62	66	0	0	0	0	0	0	0	0	1	9.37	7	0	0	1
63	58	0	0	0	0	0	0	0	0		4.43		0	0	0
64	72	0	0	0	0	0	0	0	0		3.64		0	0	0
65	78	0	0	0	0	0	0	0	0		9.4		0	0	1
66	69	0	0	0	0	0	0	0	0		2.17		0	0	0
67	62	0	0	0	0	0	0	0	1		4.37		1	0	0
68	67	0	0	0	0	0	0	1	0		5.55		1	0	0
69	68	0	0	0	0	0	0	1	0	1	7.79	9	1	0	0
70	58	0	0	0	0	0	0	0	0		4.59		0	0	0
71	67	0	0	0	0	0	0	0	0		8.69		0	0	1
72	76	0	0	0	0	0	0	1	1	1	10.29	7	2	1	1
73	70	0	0	0	0	0	0	0	0		3.93		0	0	0
74	61	0	0	0	0	0	0	0	0		2.45		0	0	0
75	71	0	0	0	0	0	0	0	0	1	76.8	9	0	0	1
76	66	0	0	0	0	0	0	0	0		23.79		0	0	1
77	72	0	0	0	0	0	0	0	1	1	5.78	9	1	0	0
78	79	0	0	0	0	0	0	0	0	1	6.93	7	0	0	0
79	57	0	0	0	0	0	0	0	1		6.75		1	0	0
80	75	0	0	0	0	0	0	0	0	1	15.47	7	0	0	1
81	64	0	0	0	0	0	0	0	0	1	14.9	9	0	0	1
82	61	0	0	0	0	0	0	0	0	1	9.17	7	0	0	1
83	66	0	0	0	0	0	0	0	1		4.09		1	0	0
84	67	0	0	0	0	0	0	0	1	1	4.76	7	1	0	0
85	62	0	0	0	0	0	0	0	0		8.41		0	0	1
86	77	0	0	0	0	0	0	0	0	1	5.48	9	0	0	0
87	74	0	0	0	0	0	0	1	0	1	3.45	7	1	0	0
88	68	0	0	0	0	0	0	0	0		5.2		0	0	0
89	70	0	0	0	0	0	0	0	0		8.25		0	0	1
90	67	0	0	0	0	0	0	0	0	1	9.07	7	0	0	1
91	70	0	0	0	0	0	0	0	0	1	615.8	7	0	0	1
92	63	0	0	0	0	0	0	0	0		9.63		0	0	1
93	63	0	0	0	0	0	0	0	1	1	8.63	7	1	0	1
94	70	0	0	0	0	0	0	0	0		6.35		0	0	0
95	59	0	0	0	0	0	0	0	0		1.28		0	0	0
96	76	0	0	0	0	0	0	0	1		14.91		1	0	1
97	73	0	0	0	0	0	0	0	0	1	11.64	7	0	0	1
98	75	0	0	0	0	0	0	0	0		23.49		0	0	1
99	61	0	0	0	0	0	0	0	0		0.79		0	0	0
100	67	0	0	0	0	0	0	0	0		5.16		0	0	0
101	63	0	0	0	0	0	0	0	0		4.88		0	0	0
102	66	0	0	0	0	0	0	0	1	1	4.9	7	1	0	0
103	67	0	0	0	0	0	0	0	0		6.09		0	0	0
104	68	0	0	0	0	0	0	0	0	1	5.89	6	0	0	0
105	71	0	0	0	0	0	0	0	1		8.01		1	0	1
106	71	0	0	0	0	0	0	0	1		3.06		1	0	0
107	53	0	0	0	0	0	0	0	1		4.37		1	0	0
108	61	0	0	0	0	0	0	0	0		11.82		0	0	1
109	74	0	0	0	0	0	0	0	1		5.29		1	0	0
110	71	0	0	0	0	0	0	0	0		5.22		0	0	0
111	67	0	0	0	0	0	0	0	1	1	457.49	9	1	0	1
112	71	0	0	0	0	0	0	0	1		6.86		1	0	0
113	68	0	0	0	0	0	0	0	0	1	4.01	7	0	0	0
114	72	0	0	0	0	0	0	0	1	2	5.14		1	0	0
115	69	0	0	0	0	0	0	0	0	1	4.46	6	0	0	0
116	69	0	0	0	0	0	0	0	0	1	17.29	8	0	0	1
117	58	0	0	0	0	0	0	0	0		3.51		0	0	0
118	74	0	0	0	1	0	2	0	1	1	10.35	6	1	0	1
119	72	0	0	0	0	0	0	1	1	1	6.42	7	2	1	0
120	62	0	0	0	0	0	0	0	0		4.69		0	0	0
121	67	0	0	0	0	0	0	0	1		6.43		1	0	0
122	70	0	0	0	0	0	0	0	1	1	4.92	7	1	0	0
123	64	0	0	0	0	0	0	0	1		4.67		1	0	0
124	68	0	0	0	0	0	0	0	0	1	6.82	7	0	0	0
125	68	0	0	0	0	0	0	0	1	1	11.9	7	1	0	1
126	69	0	0	0	0	0	0	0	1		7.04		1	0	0
127	70	0	0	0	0	0	0	0	0		5.8		0	0	0
128	69	0	0	0	0	0	0	0	0	1	53.71	9	0	0	1
129	73	0	0	0	0	0	0	0	1		12.64		1	0	1
130	65	0	0	0	0	0	0	0	1		13.5		1	0	1
131	75	0	0	0	0	0	0	1	0		7.27		1	0	0
132	78	0	0	0	0	0	0	0	1	1	8.85	6	1	0	1
133	71	0	0	0	0	0	0	0	0	1	22.99	6	0	0	1
134	76	0	0	0	0	0	0	0	1	2	6.34		1	0	0
135	75	0	0	0	0	0	0	0	1	1	5.4	7	1	0	0
136	67	0	0	0	0	0	0	0	0		4.39		0	0	0
137	74	0	0	0	1	1	2	0	0	1	6.5	7	0	0	0
138	78	0	0	0	0	0	0	0	0	1	4.17	7	0	0	0
139	75	0	0	0	0	0	0	0	1	1	13.56	7	1	0	1
140	75	0	0	0	0	0	0	1	0	1	6.88	9	1	0	0
141	71	0	0	0	0	0	0	0	1	1	15.86	7	1	0	1
142	74	0	0	0	0	0	0	0	1	1	891.1	9	1	0	1
143	59	0	0	0	0	0	0	0	0		3.7		0	0	0
144	56	0	0	0	0	0	0	0	0		9.9		0	0	1
145	75	0	0	0	0	0	0	0	0		9.83		0	0	1
146	73	0	0	0	0	0	0	0	0		17.5		0	0	1
147	57	0	0	0	0	0	0	0	1		4.41		1	0	0
148	76	0	0	0	0	0	0	0	0	1	12.7	9	0	0	1
149	77	0	0	0	0	0	0	0	0	1	4.22	7	0	0	0
150	78	0	0	0	0	0	0	0	0		4.9		0	0	0
151	77	0	0	0	0	0	0	0	0		19.08		0	0	1
152	68	0	0	0	0	0	0	0	1	2	12.45		1	0	1
153	62	0	0	0	0	0	0	0	0		16.83		0	0	1
154	64	0	0	0	0	0	0	0	0		4.7		0	0	0
155	78	0	0	0	0	0	0	0	0	1	34.21	7	0	0	1
156	71	0	0	0	0	0	0	1	0	1	9.34	9	1	0	1
157	71	0	0	0	0	0	0	0	1	1	7.47	6	1	0	0
158	64	0	0	0	0	0	0	0	1		4.28		1	0	0
159	64	0	0	0	0	0	0	0	0		8.8		0	0	1
160	72	0	0	0	0	0	0	0	1	1	6.03	7	1	0	0
161	61	0	0	0	0	0	0	0	0	1	11.34	9	0	0	1
162	64	0	0	0	0	0	0	0	0	1	4333.2	9	0	0	1
163	72	0	0	0	0	0	0	0	1		20.38		1	0	1
164	66	0	0	0	0	0	0	0	1		21.99		1	0	1
165	57	0	0	0	0	0	0	1	1		9.4		2	1	1
166	68	0	0	0	0	0	0	0	1	2	4.51		1	0	0
167	71	0	0	0	0	0	0	0	1		14.9		1	0	1
168	73	0	0	0	0	0	0	0	1	1	6.23	7	1	0	0
169	69	0	0	0	0	0	0	0	0		2.57		0	0	0
170	75	0	0	0	0	0	0	1	1	1	15.5	7	2	1	1
171	72	0	0	0	0	0	0	0	0	1	16.7	7	0	0	1
172	72	0	0	0	1	1	1	0	0		4.44		0	0	0
173	49	0	0	0	0	0	0	0	0	1	96.74	7	0	0	1
174	66	0	0	0	0	0	0	0	1		7.69		1	0	0
175	55	0	0	0	0	0	0	0	0		1.84		0	0	0
176	62	0	0	0	0	0	0	0	0		5.93		0	0	0
177	71	0	0	0	0	0	0	0	0		3.55		0	0	0
178	68	0	0	0	0	0	0	1	0		4.8		1	0	0
179	75	0	0	0	0	0	0	0	1		5		1	0	0
180	71	0	0	0	0	0	0	0	0		8.3		0	0	1
181	60	0	0	0	0	0	0	0	0		6.1		0	0	0
182	58	0	0	0	1	0	2	0	1		6.36		1	0	0
183	71	0	0	0	0	0	0	0	0	1	7.81	9	0	0	1
184	75	0	0	0	0	0	0	0	1	1	90.62	7	1	0	1
185	68	0	0	0	0	0	0	0	0		4.84		0	0	0
186	75	0	0	0	0	0	0	0	0		6.33		0	0	0
187	61	0	0	0	0	0	0	0	1		3.04		1	0	0
188	59	0	0	0	0	0	0	0	1		9.93		1	0	1
189	68	0	0	0	0	0	0	0	0	1	127.29	9	0	0	1
190	68	0	0	0	0	0	0	1	0		13.7		1	0	1
191	71	0	0	0	0	0	0	0	1		4.49		1	0	0
192	63	0	0	0	1	0	1	1	0		3.92		1	0	0
193	70	0	0	0	0	0	0	0	0		9.14		0	0	1
194	63	0	0	0	0	0	0	0	0		8		0	0	1
195	63	0	0	0	0	0	0	0	0		11.9		0	0	1
196	78	0	0	0	0	0	0	0	0	1	316.72	7	0	0	1
197	73	0	0	0	0	0	0	0	0		19.7		0	0	1
198	72	0	0	0	0	0	0	0	0	1	65.73	9	0	0	1
199	65	0	0	0	0	0	0	0	1		5.3		1	0	0
200	68	0	0	0	0	0	0	0	0	1	4.57	7	0	0	0
201	64	0	0	0	0	0	0	0	1		0.94		1	0	0
202	71	0	0	0	1	1	1	0	0	1	11.5	7	0	0	1
203	63	0	0	0	0	0	0	0	0	1	13.52	9	0	0	1
204	68	0	0	0	0	0	0	0	0		8.69		0	0	1
205	61	0	0	0	0	0	0	1	1	1	4.52	7	2	1	0
206	76	0	0	0	0	0	0	0	0		11.62		0	0	1
207	72	0	0	0	0	0	0	0	1		5.6		1	0	0
208	71	0	0	0	0	0	0	0	0	2	19.9		0	0	1
209	60	0	0	0	0	0	0	0	0	1	5.08	8	0	0	0
210	71	0	0	0	0	0	0	0	0		4.93		0	0	0
211	60	0	0	0	0	0	0	0	0	1	7.13	7	0	0	0
212	64	0	0	0	0	0	0	0	0		8.92		0	0	1
213	69	0	0	0	0	0	0	0	0	2	10		0	0	1
214	75	0	0	0	0	0	0	0	1	1	26.5	8	1	0	1
215	65	0	0	0	0	0	0	0	0	1	18.33	7	0	0	1
216	58	0	0	0	0	0	0	0	0	1	5.77		0	0	0
217	76	0	0	0	0	0	0	0	1		5.78		1	0	0
218	77	0	0	0	0	0	0	1	1	1	5.1	8	2	1	0
219	69	0	0	0	0	0	0	0	0		3.19		0	0	0
220	64	0	0	0	1	0	3	0	0	1	20.36	7	0	0	1
221	75	0	0	0	0	0	0	0	1	1	19.62	8	1	0	1
222	63	0	0	0	0	0	0	0	0		6.13		0	0	0
223	61	0	0	0	0	0	0	0	1		6		1	0	0
224	76	0	0	0	0	0	0	0	0	1	47.89	7	0	0	1
225	71	0	0	0	0	0	0	1	1	1	296.7	9	2	1	1
226	62	0	0	0	0	0	0	0	1		14.38		1	0	1
227	78	0	0	0	0	0	0	0	0		6.38		0	0	0
228	76	0	0	0	0	0	0	0	1		5.25		1	0	0
229	69	0	0	0	0	0	0	0	0		10		0	0	1
230	72	0	0	0	0	0	0	0	1	1	15.41	6	1	0	1
231	68	0	0	0	0	0	0	0	1	1	8.73	6	1	0	1
232	67	0	0	0	0	0	0	0	0	1	5.23	7	0	0	0
233	61	0	0	0	0	0	0	0	0		12.27		0	0	1
234	67	0	0	0	0	0	0	0	0	1	11.05	6	0	0	1
235	67	0	0	0	0	0	0	0	1	1	4.59	7	1	0	0
236	70	0	0	0	0	0	0	0	0	1	4.39	7	0	0	0
237	77	0	0	0	0	0	0	1	0	1	15.1	7	1	0	1
238	78	0	0	0	0	0	0	1	1	1	13.41	7	2	1	1
239	63	0	0	0	0	0	0	0	1	1	22.35	7	1	0	1
240	76	0	0	0	0	0	0	0	0	1	7.4	7	0	0	0
241	78	0	0	0	0	0	0	0	0	1	13.07	7	0	0	1
242	74	0	0	0	0	0	0	0	1	1	16.66	7	1	0	1
243	71	0	0	0	0	0	0	0	1		4.28		1	0	0
244	77	0	0	0	0	0	0	0	1		4.7		1	0	0
245	64	0	0	0	0	0	0	0	0		6.87		0	0	0
246	56	0	0	0	0	0	0	0	0		8.91		0	0	1
247	59	0	0	0	0	0	0	0	0	1	5.72	7	0	0	0
248	46	0	0	0	0	0	0	0	0		19.31		0	0	1
249	70	0	0	0	0	0	0	0	0		5.03		0	0	0
250	73	0	0	0	0	0	0	0	1	1	22.75	9	1	0	1
251	70	0	0	0	0	0	0	0	0		5.5		0	0	0
252	66	0	0	0	0	0	0	0	0	1	13.65	7	0	0	1
253	60	0	0	0	0	0	0	0	0	1	5.83	7	0	0	0
254	59	0	0	0	0	0	0	0	0	1	118.49	9	0	0	1
255	78	0	0	0	0	0	0	0	0	1	12.44	9	0	0	1
256	72	0	0	0	1	0	2	0	0	2	21.39		0	0	1
257	68	0	0	0	0	0	0	0	1	2	12.13		1	0	1
258	63	0	0	0	0	0	0	0	0		12.22		0	0	1
259	74	0	0	0	0	0	0	0	0	1	18.5	7	0	0	1
260	63	0	0	0	0	0	0	0	0	1	7.3	6	0	0	0
261	64	0	0	0	0	0	0	0	0		7.1		0	0	0
262	75	0	0	0	0	0	0	0	0		6.34		0	0	0
263	70	0	0	0	0	0	0	0	0		7.54		0	0	0
264	73	0	0	0	0	0	0	0	0		16.5		0	0	1
265	72	0	0	0	0	0	0	0	1		6.28		1	0	0
266	71	0	0	0	0	0	0	0	1	1	20.85	9	1	0	1
267	70	0	0	0	0	0	0	0	0		7.79		0	0	0
268	68	0	0	0	0	0	0	0	1	2	12.13		1	0	1
269	72	0	0	0	0	0	0	0	0		5		0	0	0
270	67	0	0	0	0	0	0	0	0		3.78		0	0	0
271	79	0	0	0	0	0	0	1	1	2	5.49		2	1	0
272	70	0	0	0	0	0	0	0	0		9		0	0	1
273	72	0	0	0	0	0	0	0	0		7		0	0	0
274	59	0	0	0	0	0	0	0	1		4.59		1	0	0
275	72	0	0	0	0	0	0	0	0		53.8		0	0	1
276	67	0	0	0	0	0	0	0	1	2	18.47		1	0	1
277	72	0	0	0	0	0	0	0	0	2	9.56		0	0	1
278	73	0	0	0	0	0	0	0	1		11.9		1	0	1
279	62	0	0	0	0	0	0	0	1		4.05		1	0	0
280	68	0	0	0	0	0	0	0	1	2	9.1		1	0	1
281	65	0	0	0	0	0	0	0	1	1	11.2	7	1	0	1
282	61	0	0	0	0	0	0	0	1		4.3		1	0	0
283	78	0	0	0	0	0	0	0	0	1	3.64		0	0	0
284	63	0	0	0	0	0	0	0	0	1	20.51	7	0	0	1
285	58	0	0	0	0	0	0	0	1	1	10.36	7	1	0	1
286	70	0	0	0	0	0	0	0	0		6.1		0	0	0
287	73	0	0	0	1	1	3	0	0	1	20.08	9	0	0	1
288	65	0	0	0	1	1	1	1	1		5.48		2	1	0
289	62	0	0	0	0	0	0	0	0	1	4.7	7	0	0	0
290	62	0	0	0	0	0	0	0	0	1	4.82	7	0	0	0
291	63	0	0	0	0	0	0	0	0	1	94.67	10	0	0	1
292	52	0	0	0	0	0	0	0	0		6.75		0	0	0
293	64	0	0	0	0	0	0	0	0	1	6.99	9	0	0	0
294	67	0	0	0	0	0	0	0	1		5.6		1	0	0
295	69	0	0	0	0	0	0	0	1		12		1	0	1
296	70	0	0	0	0	0	0	0	1	1	11.8	7	1	0	1
297	69	0	0	0	0	0	0	0	0		12.8		0	0	1
298	70	0	0	0	0	0	0	0	0		9.73		0	0	1
299	51	0	0	0	0	0	0	0	1		10.5		1	0	1
300	68	0	0	0	0	0	0	0	0		6.8		0	0	0
301	68	0	0	0	0	0	0	0	0		21.1		0	0	1
302	77	0	0	0	0	0	0	0	1		22.38		1	0	1
303	76	0	0	0	0	0	0	0	1		9.2		1	0	1
304	69	0	0	0	0	0	0	0	1	1	6.9	7	1	0	0
305	67	0	0	0	0	0	0	0	1	2	4.75		1	0	0
306	69	0	0	0	0	0	0	0	1		20.93		1	0	1
307	77	0	0	0	0	0	0	0	0		14.4		0	0	1
308	66	0	0	0	0	0	0	1	0	1	5.03	7	1	0	0
309	71	0	0	0	0	0	0	0	0	1	7.08	9	0	0	0
310	70	0	0	0	0	0	0	1	0		13		1	0	1
311	70	0	0	0	0	0	0	0	0		4.54		0	0	0
312	50	0	0	0	0	0	0	0	1	2	4.4		1	0	0
313	73	0	0	0	0	0	0	0	1	1	23.27	7	1	0	1
314	58	0	0	0	0	0	0	0	1		7.37		1	0	0
315	69	0	0	0	0	0	0	0	1		6		1	0	0
316	65	0	0	0	0	0	0	0	0	1	17.7	9	0	0	1
317	68	0	0	0	0	0	0	0	0	1	17.99	7	0	0	1
318	56	0	0	0	0	0	0	0	0		4.2		0	0	0
319	58	0	0	0	0	0	0	0	0	1	3.71	7	0	0	0
320	65	0	0	0	0	0	0	1	0		7.2		1	0	0
321	79	0	0	0	0	0	0	0	1		14.2		1	0	1
322	77	0	0	0	0	0	0	1	0	1	29.01	9	1	0	1
323	70	0	0	0	0	0	0	0	1	1	8.3	6	1	0	1
324	62	0	0	0	0	0	0	0	1		11.2		1	0	1
325	79	0	0	0	0	0	0	0	0	1	26.8	9	0	0	1
326	70	0	0	0	0	0	0	0	0	1	5.27	7	0	0	0
327	74	0	0	0	0	0	0	0	1		8.5		1	0	1
328	70	0	0	0	0	0	0	0	1	1	30.6	7	1	0	1
329	65	0	0	0	0	0	0	0	0		4.4		0	0	0
330	44	0	0	0	0	0	0	0	0		7.26		0	0	0
331	63	0	0	0	0	0	0	0	1		12.23		1	0	1
332	55	0	0	0	0	0	0	1	0	1	5.61	7	1	0	0
333	67	0	0	0	0	0	0	0	0		7.5		0	0	0
334	76	0	0	0	0	0	0	0	1	1	13.9	7	1	0	1
335	73	0	0	0	1	1	3	0	0		12.2		0	0	1
336	59	0	0	0	0	0	0	0	0		5.11		0	0	0
337	77	0	0	0	0	0	0	0	1		5.22		1	0	0
338	73	0	0	0	0	0	0	0	0	1	106.52	9	0	0	1
339	68	0	0	0	0	0	0	0	0	1	4.49	7	0	0	0
340	66	0	0	0	0	0	0	0	0	1	8.13	7	0	0	1
341	71	0	0	0	0	0	0	0	0		8.58		0	0	1
342	66	0	0	0	0	0	0	0	0		4.86		0	0	0
343	73	0	0	0	0	0	0	1	1		6.57		2	1	0
344	69	0	0	0	0	0	0	0	0		4.5		0	0	0
345	76	0	0	0	0	0	0	0	0		12.07		0	0	1
346	67	0	0	0	0	0	0	0	0		5.99		0	0	0
347	77	0	0	0	0	0	0	0	1	1	30	9	1	0	1
348	51	0	0	0	0	0	0	0	0		10.58		0	0	1
349	70	0	0	0	1	1	1	0	0		8.26		0	0	1
350	62	0	0	0	1	0	1	1	1	1	6.07	6	2	1	0
351	58	0	0	0	0	0	0	0	1		14.18		1	0	1
352	74	0	0	0	0	0	0	0	1	1	8.66	9	1	0	1
353	68	0	0	0	1	0	2	0	1		6.12		1	0	0
354	69	0	0	0	0	0	0	0	0	1	11.33	7	0	0	1
355	62	0	0	0	0	0	0	0	0		6		0	0	0
356	62	0	0	0	0	0	0	0	0		10.54		0	0	1
357	82	0	0	0	0	0	0	0	0	1	10.9	9	0	0	1
358	66	0	0	0	0	0	0	0	0		5		0	0	0
359	66	0	0	0	0	0	0	0	0		4.92		0	0	0
360	54	0	0	0	0	0	0	0	0		6.64		0	0	0
361	63	0	0	0	0	0	0	1	0		8.5		1	0	1
362	65	0	0	0	0	0	0	0	0		13.43		0	0	1
363	72	0	0	0	0	0	0	0	0		6.2		0	0	0
364	70	0	0	0	0	0	0	0	0	1	5.13	7	0	0	0
365	31	0	0	0	0	0	0	0	0		8.3		0	0	1
366	60	0	0	0	0	0	0	0	0	1	14	7	0	0	1
367	71	0	0	0	0	0	0	0	1		6.3		1	0	0
368	74	0	0	0	0	0	0	0	0		4.65		0	0	0
369	78	0	0	0	0	0	0	0	0		14.2		0	0	1
370	75	0	0	0	0	0	0	0	0	1	58.09	9	0	0	1
371	74	0	0	0	0	0	0	0	0		6.4		0	0	0
372	67	0	0	0	0	0	0	0	0		4.3		0	0	0
373	71	0	0	0	0	0	0	1	0		24.1		1	0	1
374	74	0	0	0	0	0	0	1	0		11.38		1	0	1
375	74	0	0	0	0	0	0	0	1		14.45		1	0	1
376	70	0	0	0	1	0	2	0	0	1	4.21	7	0	0	0
377	62	0	0	0	0	0	0	0	0		8.39		0	0	1
378	73	0	0	0	0	0	0	0	0	1	14.9	7	0	0	1
379	71	0	0	0	1	1	2	0	1	1	7.69	6	1	0	0
380	56	0	0	0	0	0	0	0	0		4.2		0	0	0
381	58	0	0	0	1	0	2	0	1	1	51.09	9	1	0	1
382	65	0	0	0	1	0	1	0	0	1	5.79	9	0	0	0
383	73	0	0	0	0	0	0	0	1		4.3		1	0	0
384	67	0	0	0	0	0	0	0	0		8.93		0	0	1
385	77	0	0	0	0	0	0	1	0	1	53.4	9	1	0	1
386	77	0	0	0	0	0	0	0	0	1	7.7	6	0	0	0
387	76	0	0	0	0	0	0	0	1	1	5.75	7	1	0	0
388	75	0	0	0	0	0	0	0	1		6.3		1	0	0
389	76	0	0	0	0	0	0	0	0		12		0	0	1
390	64	0	0	0	0	0	0	0	1		6.6		1	0	0
391	73	0	0	0	0	0	0	0	0		1.88		0	0	0
392	66	0	0	0	0	0	0	1	1	1	21.22	9	2	1	1
393	76	0	0	0	0	0	0	1	0		41		1	0	1
394	77	0	0	0	0	0	0	0	0	1	77.2	9	0	0	1
395	72	0	0	0	0	0	0	0	1	1	29	7	1	0	1
396	73	0	0	0	0	0	0	0	0		12.25		0	0	1
397	67	0	0	0	0	0	0	0	0		10.32		0	0	1
398	72	0	0	0	0	0	0	0	0	1	7.5	7	0	0	0
399	71	0	0	0	0	0	0	0	0	1	6.9	7	0	0	0
400	77	0	0	0	0	0	0	0	1		1.65		1	0	0
401	83	0	0	0	0	0	0	0	1	1	56.28	8	1	0	1
402	58	0	0	0	0	0	0	0	0	1	4.7	7	0	0	0
403	66	0	0	0	0	0	0	0	1		4.99		1	0	0
404	58	0	0	0	0	0	0	0	0	1	4.23	7	0	0	0
405	63	0	0	0	0	0	0	0	0		4.99		0	0	0
406	78	0	0	0	0	0	0	0	0	1	5.1	7	0	0	0
407	70	0	0	0	0	0	0	0	0	1	159.54	9	0	0	1
408	80	0	0	0	0	0	0	0	0		13.96		0	0	1
409	78	0	0	0	0	0	0	0	1		23.67_x000B_		1	0	0
410	80	0	0	0	0	0	0	0	0		8.1		0	0	1
411	71	0	0	0	0	0	0	1	1		1.96		2	1	0
412	63	0	0	0	0	0	0	0	1		6.27		1	0	0
413	67	0	0	0	0	0	0	0	0	1	7.11	7	0	0	0
414	72	0	0	0	0	0	0	0	0	1	256.04	9	0	0	1
415	79	0	0	0	0	0	0	0	1	1	7.11	7	1	0	0
416	68	0	0	0	0	0	0	0	1		8.6		1	0	1
417	76	0	0	0	1	0	3	0	0	1	15.37	9	0	0	1
418	57	0	0	0	0	0	0	0	0		9		0	0	1
419	67	0	0	0	0	0	0	0	1	1	6.7	9	1	0	0
420	65	0	0	0	0	0	0	0	0		14.56		0	0	1
421	64	0	0	0	0	0	0	0	0	1	7.4	7	0	0	0
422	71	0	0	0	0	0	0	0	1	1	35	9	1	0	1
423	77	0	0	0	0	0	0	0	0		10.62		0	0	1
424	71	0	0	0	0	0	0	0	0		5.9		0	0	0
425	71	0	0	0	0	0	0	0	1		11.38		1	0	1
426	71	0	0	0	0	0	0	0	0	1	11.26	7	0	0	1
427	68	0	0	0	0	0	0	0	1		6.1		1	0	0
428	75	0	0	0	0	0	0	0	0	1	4.08	8	0	0	0
429	66	0	0	0	1	1	2	0	0		6.08		0	0	0
430	68	0	0	0	0	0	0	0	0		9		0	0	1
431	68	0	0	0	0	0	0	0	1		11.56		1	0	1
432	61	0	0	0	0	0	0	0	1	1	57.2	8	1	0	1
433	52	0	0	0	0	0	0	0	1		21.28		1	0	1
434	71	0	0	0	0	0	0	0	0	1	8	7	0	0	1
435	68	0	0	0	0	0	0	0	1	1	4.88	7	1	0	0
436	63	0	0	0	0	0	0	0	0		5.4		0	0	0
437	75	0	0	0	0	0	0	0	1		2.39		1	0	0
438	74	0	0	0	0	0	0	0	1		5.2		1	0	0
439	68	0	0	0	0	0	0	0	1	1	146.82	9	1	0	1
440	65	0	0	0	0	0	0	0	1		5.1		1	0	0
441	78	0	0	0	0	0	0	0	1	1	33.3	7	1	0	1
442	64	0	0	0	0	0	0	0	0	1	18.1		0	0	1
443	72	0	0	0	0	0	0	0	0		6.6		0	0	0
444	62	0	0	0	0	0	0	0	0		9.32		0	0	1
445	75	0	0	0	0	0	0	0	1		6.5		1	0	0
446	76	0	0	0	0	0	0	0	1	1	133	10	1	0	1
447	59	0	0	0	0	0	0	0	1	1	1804	9	1	0	1
448	66	0	0	0	0	0	0	0	0		5.9		0	0	0
449	75	0	0	0	0	0	0	0	0		28.7		0	0	1
450	71	0	0	0	0	0	0	0	0		12.66		0	0	1
451	79	0	0	0	0	0	0	0	0	1	27.9	9	0	0	1
452	71	0	0	0	0	0	0	0	0		6.08		0	0	0
453	73	0	0	0	0	0	0	0	1	1	50.097	7	1	0	1
454	59	0	0	0	0	0	0	0	0		9.91		0	0	1
455	38	0	0	0	0	0	0	0	1		6.3		1	0	0
456	70	0	0	0	0	0	0	0	1		6.14		1	0	0
457	62	0	0	0	0	0	0	0	1		16.8		1	0	1
458	60	0	0	0	0	0	0	0	1		8.1		1	0	1
459	71	0	0	0	0	0	0	0	0		6.4		0	0	0
460	66	0	0	0	0	0	0	0	0	1	13.4	7	0	0	1
461	65	0	0	0	0	0	0	0	0		11.49		0	0	1
462	61	0	0	0	0	0	0	0	0		4.98		0	0	0
463	68	0	0	0	0	0	0	0	0		8.98		0	0	1
464	52	0	0	0	0	0	0	0	0		6.13		0	0	0
465	73	0	0	0	0	0	0	1	1	1	9.6	7	2	1	1
466	65	0	0	0	1	0	2	1	0	1	35.54	7	1	0	1
467	66	0	0	0	0	0	0	0	0		4.46		0	0	0
468	78	0	0	0	0	0	0	0	0	1	24.92	7	0	0	1
469	64	0	0	0	1	1	2	0	0		4.8		0	0	0
470	68	0	0	0	0	0	0	0	0		1.17		0	0	0
471	51	0	0	0	0	0	0	0	1	1	10	9	1	0	1
472	56	0	0	0	0	0	0	0	0		6.17		0	0	0
473	68	0	0	0	0	0	0	0	0	1	10.1	7	0	0	1
474	53	0	0	0	0	0	0	0	0	1	15.2	6	0	0	1
475	54	0	0	0	0	0	0	0	0		8.74		0	0	1
476	64	0	0	0	0	0	0	0	0	1	4.57	6	0	0	0
477	66	0	0	0	0	0	0	0	0	1	6.22	6	0	0	0
478	72	0	0	0	1	1	3	1	1	1	13.1	7	2	1	1
479	65	0	0	0	0	0	0	0	1		13.3		1	0	1
480	74	0	0	0	0	0	0	0	0	1	45	9	0	0	1
481	70	0	0	0	0	0	0	0	0		4.14		0	0	0
482	69	0	0	0	0	0	0	0	0		5.95		0	0	0
483	76	0	0	0	1	1	1	0	0		7.18		0	0	0
484	55	0	0	0	0	0	0	0	0	1	7.64	7	0	0	0
485	66	0	0	0	0	0	0	0	0		7.59		0	0	0
486	60	0	0	0	0	0	0	0	1	1	11.6	9	1	0	1
487	70	0	0	0	0	0	0	0	0	1	51.7	9	0	0	1
488	73	0	0	0	0	0	0	0	1		6.71		1	0	0
489	64	0	0	0	1	0	3	0	0	1	13.6	7	0	0	1
490	63	0	0	0	0	0	0	0	0	1	13.15	7	0	0	1
491	77	0	0	0	0	0	0	0	0		5.16		0	0	0
492	59	0	0	0	0	0	0	0	1	1	96.88	9	1	0	1
493	72	0	0	0	0	0	0	0	1	1	49.25	9	1	0	1
494	79	0	0	0	0	0	0	1	1	1	22.79	8	2	1	1
495	65	0	0	0	0	0	0	0	1		10.78		1	0	1
496	60	0	0	0	0	0	0	0	0		5.61		0	0	0
497	72	0	0	0	0	0	0	0	0		4.76		0	0	0
498	67	0	0	0	1	0	2	0	0		5.63		0	0	0
499	61	0	0	0	0	0	0	0	1	1	5.22	9	1	0	0
500	59	0	0	0	0	0	0	0	1	1	17.5	7	1	0	1
501	59	0	0	0	0	0	0	0	0		7.9		0	0	1
502	69	0	0	0	0	0	0	0	0		6.5		0	0	0
503	57	0	0	0	0	0	0	0	0	1	30.5	9	0	0	1
504	74	0	0	0	0	0	0	0	0	1	21.9	10	0	0	1
505	74	0	0	0	0	0	0	0	1		7.11		1	0	0
506	72	0	0	0	0	0	0	0	1	1	13	10	1	0	1
507	83	0	0	0	0	0	0	0	0	1	4032.7	8	0	0	1
508	60	0	0	0	0	0	0	0	0		5.6		0	0	0
509	57	0	0	0	0	0	0	0	0		49.65		0	0	1
510	64	0	0	0	0	0	0	0	1		4.9		1	0	0
511	70	0	0	0	0	0	0	0	0		6.5		0	0	0
512	76	0	0	0	0	0	0	0	1		5.1		1	0	0
513	72	0	0	0	0	0	0	0	0		8.2		0	0	1
514	77	0	0	0	0	0	0	0	1	1	854.8	9	1	0	1
515	64	0	0	0	0	0	0	1	0		5.22		1	0	0
516	70	0	0	0	0	0	0	0	1	1	8.88	7	1	0	1
517	75	0	0	0	0	0	0	0	0		5.27		0	0	0
518	78	0	0	0	0	0	0	0	1	1	123.1	9	1	0	1
519	65	0	0	0	0	0	0	0	0	1	4.27	7	0	0	0
520	62	0	0	0	0	0	0	0	0		5.2		0	0	0
521	65	0	0	0	0	0	0	1	0	1	10.23	7	1	0	1
522	67	0	0	0	0	0	0	1	1		18.9		2	1	1
523	70	0	0	0	0	0	0	0	0		3.63		0	0	0
524	67	0	0	0	0	0	0	0	0	1	14.6	9	0	0	1
525	78	0	0	0	0	0	0	0	0	1	194.38	9	0	0	1
526	68	0	0	0	0	0	0	0	1	1	4.54		1	0	0
527	67	0	0	0	1	1	2	0	0	1	85.22	9	0	0	1
528	72	0	0	0	0	0	0	0	1		9.1		1	0	1
529	65	0	0	0	0	0	0	1	0	1	7.45	7	1	0	0
530	60	0	0	0	0	0	0	0	0	1	5.56	7	0	0	0
531	74	0	0	0	1	0	2	0	0		8.9		0	0	1
532	61	0	0	0	0	0	0	0	0	1	33.14	7	0	0	1
533	73	0	0	0	0	0	0	0	0	1	9.06	7	0	0	1
534	73	0	0	0	0	0	0	0	0		6.31		0	0	0
535	61	0	0	0	0	0	0	0	0		8.6		0	0	1
536	63	0	0	0	0	0	0	0	0	1	366.76	9	0	0	1
537	72	0	0	0	0	0	0	1	1		5.35		2	1	0
538	66	0	0	0	0	0	0	0	1		5.8		1	0	0
539	58	0	0	0	0	0	0	0	0		6.36		0	0	0
540	78	0	0	0	0	0	0	0	0		8		0	0	1
541	76	0	0	0	0	0	0	0	1		10.9		1	0	1
542	73	0	0	0	1	0	2	0	0	1	23.1	7	0	0	1
543	59	0	0	0	0	0	0	0	1		20		1	0	1
544	68	0	0	0	0	0	0	0	1	1	20.28	9	1	0	1
545	63	0	0	0	0	0	0	0	1	1	4.7	6	1	0	0
546	62	0	0	0	0	0	0	0	1		6.31		1	0	0
547	70	0	0	0	0	0	0	0	0		9.19		0	0	1
548	66	0	0	0	0	0	0	0	1	1	204	9	1	0	1
549	65	0	0	0	1	1	1	1	1	1	26.87	7	2	1	1
550	66	0	0	0	0	0	0	0	1		6.9		1	0	0
551	70	0	0	0	0	0	0	1	1		5.12		2	1	0
552	80	0	0	0	0	0	0	0	0	1	8.26	7	0	0	1
553	78	0	0	0	0	0	0	0	0	1	5.93	7	0	0	0
554	76	0	0	0	0	0	0	0	0		7		0	0	0
555	78	0	0	0	0	0	0	0	0	1	11.66	8	0	0	1
556	78	0	0	0	1	1	1	0	1		5.47	0	1	0	0
557	60	0	0	0	0	0	0	0	0		5.58		0	0	0
558	72	0	0	0	0	0	0	0	0		4.44		0	0	0
559	67	0	0	0	0	0	0	0	0	1	13.86	7	0	0	1
560	69	0	0	0	0	0	0	0	0		11.38		0	0	1
561	74	0	0	0	1	1	2	0	1	1	22.48	9	1	0	1
562	69	0	0	0	0	0	0	0	1	1	8.32	7	1	0	1
563	64	0	0	0	0	0	0	0	0		5.3		0	0	0
564	76	0	0	0	1	1	1	0	0		8.09		0	0	1
565	83	0	0	0	1	1	1	0	0		9.64		0	0	1
566	69	0	0	0	0	0	0	0	0	1	10.42	7	0	0	1
567	75	0	0	0	0	0	0	0	0		4.1		0	0	0
568	63	0	0	0	0	0	0	0	0	1	4.86	7	0	0	0
569	64	0	0	0	0	0	0	0	0	1	73.95	7	0	0	1
570	75	0	0	0	0	0	0	1	0		6.1		1	0	0
571	71	0	0	0	1	1	1	0	1		28.1		1	0	1
572	79	0	0	0	0	0	0	0	1	1	4.6	7	1	0	0
573	67	0	0	0	0	0	0	0	0	1	6.67	8	0	0	0
574	58	0	0	0	0	0	0	0	0		4.2		0	0	0
575	75	0	0	0	0	0	0	0	1		4.1		1	0	0
576	71	0	0	0	0	0	0	0	0		9.15		0	0	1
577	69	0	0	0	1	1	1	0	0	1	4.76	7	0	0	0
578	60	0	0	0	0	0	0	0	0	1	21.9	9	0	0	1
579	59	0	0	0	0	0	0	0	0	1	58.67	7	0	0	1
580	59	0	0	0	0	0	0	1	0		9	0	1	0	1
581	71	0	0	0	1	1	3	0	0		6.9		0	0	0
582	70	0	0	0	0	0	0	0	0	1	5.9	7	0	0	0
583	71	0	0	0	0	0	0	0	0	1	20.3	9	0	0	1
584	74	0	0	0	0	0	0	0	1		14.1		1	0	1
585	62	0	0	0	0	0	0	0	0		10.56		0	0	1
586	60	0	0	0	0	0	0	0	0		7.5		0	0	0
587	72	0	0	0	0	0	0	0	1		7.68		1	0	0
588	72	0	0	0	0	0	0	0	0	1	12.35	7	0	0	1
589	64	0	0	0	0	0	0	0	0		6.3		0	0	0
590	75	0	0	0	0	0	0	0	1	1	7.8	7	1	0	0
591	75	0	0	0	0	0	0	0	0		7		0	0	0
592	62	0	0	0	0	0	0	0	0	1	4.96	7	0	0	0
593	61	0	0	0	0	0	0	0	0		6.46		0	0	0
594	55	0	0	0	0	0	0	0	0		13.39		0	0	1
595	76	0	0	0	0	0	0	0	0		21.27		0	0	1
596	72	0	0	0	0	0	0	0	0		7.89		0	0	1
597	67	0	0	0	0	0	0	0	0	1	5.6	8	0	0	0
598	65	0	0	0	0	0	0	0	0	1	24.6	9	0	0	1
599	81	0	0	0	0	0	0	0	0	1	9.16	7	0	0	1
600	68	0	0	0	0	0	0	0	1	1	13.4	7	1	0	1
601	77	0	0	0	0	0	0	0	0	1	12.97	7	0	0	1
602	70	0	0	0	0	0	0	0	0		8.19		0	0	1
603	70	0	0	0	0	0	0	0	0	1	21.22	9	0	0	1
604	70	0	0	0	0	0	0	0	0	1	5.05	8	0	0	0
605	74	0	0	0	0	0	0	0	0	1	17	7	0	0	1
606	74	0	0	0	1	1	1	0	1	1	5.9	7	1	0	0
607	77	0	0	0	0	0	0	0	0		14.88		0	0	1
608	56	0	0	0	0	0	0	0	0	1	5.4	7	0	0	0
609	67	0	0	0	0	0	0	0	1	1	47.62	7	1	0	1
610	72	0	0	0	1	0	2	0	0		7.72		0	0	0
611	56	0	0	0	0	0	0	1	0		5.22		1	0	0
612	64	0	0	0	0	0	0	0	0		14.54		0	0	1
613	61	0	0	0	0	0	0	0	0		1.36		0	0	0
614	73	0	0	0	0	0	0	0	0		7		0	0	0
615	61	0	0	0	0	0	0	1	1		5		2	1	0
616	65	0	0	0	0	0	0	0	1		30.8		1	0	1
617	74	0	0	0	1	0	2	0	0		7.12		0	0	0
618	68	0	0	0	0	0	0	0	1		11.71		1	0	1
619	64	0	0	0	0	0	0	0	0	1	78.89	9	0	0	1
620	56	0	0	0	1	1	1	0	0		4.5		0	0	0
621	49	0	0	0	0	0	0	0	0		11.91		0	0	1
622	66	0	0	0	0	0	0	0	0	1	120.58	9	0	0	1
623	74	0	0	0	0	0	0	1	0		4.67		1	0	0
624	61	0	0	0	0	0	0	0	1	1	5.63	7	1	0	0
625	64	0	0	0	0	0	0	0	1		4.29		1	0	0
626	63	0	0	0	0	0	0	0	1	1	22.35	9	1	0	1
627	68	0	0	0	0	0	0	0	1	1	5.72	7	1	0	0
628	70	0	0	0	0	0	0	0	0		10.7		0	0	1
629	71	0	0	0	0	0	0	0	0		4.77		0	0	0
630	65	0	0	0	0	0	0	0	0		7.43		0	0	0
631	68	0	0	0	0	0	0	0	0		7.43		0	0	0
632	67	0	0	0	0	0	0	0	1	1	13.45	9	1	0	1
633	69	0	0	0	0	0	0	0	0		4.2		0	0	0
634	69	0	0	0	0	0	0	0	0	1	16.56	9	0	0	1
635	62	0	0	0	0	0	0	0	1		9.4		1	0	1
636	66	0	0	0	0	0	0	0	0		7.36		0	0	0
637	58	0	0	0	0	0	0	0	1		6.84		1	0	0
638	69	0	0	0	0	0	0	0	0		4.96		0	0	0
639	79	0	0	0	0	0	0	0	1	1	4.32	9	1	0	0
640	59	0	0	0	0	0	0	0	0		1.52		0	0	0
641	59	0	0	0	1	1	1	0	0		20.59		0	0	1
642	77	0	0	0	0	0	0	1	0	1	12.54	9	1	0	1
643	59	0	0	0	0	0	0	0	0	1	61.99	9	0	0	1
644	75	0	0	0	0	0	0	0	0	1	1524	9	0	0	1
645	68	0	0	0	0	0	0	1	0	1	27.68	9	1	0	1
646	74	0	0	0	0	0	0	0	0	1	4.1	9	0	0	0
647	72	0	0	0	0	0	0	0	1		11.72		1	0	1
648	49	0	0	0	1	1	2	0	0		11.9		0	0	1
649	56	0	0	0	0	0	0	0	0		13.79		0	0	1
650	72	0	0	0	0	0	0	0	0		12.2		0	0	1
651	74	0	0	0	0	0	0	0	0	1	16.33	7	0	0	1
652	57	0	0	0	0	0	0	0	0		4.69		0	0	0
653	58	0	0	0	0	0	0	0	1		4		1	0	0
654	67	0	0	0	0	0	0	1	1	1	120	9	2	1	1
655	62	0	0	0	0	0	0	0	1		5.6	0	1	0	0
656	62	0	0	0	0	0	0	1	0	1	54	9	1	0	1
657	76	0	0	0	0	0	0	0	0		4.5		0	0	0
658	66	0	0	0	0	0	0	0	0		4.59		0	0	0
659	74	0	0	0	0	0	0	0	0		4.97		0	0	0
660	73	0	0	0	0	0	0	0	0		12.2		0	0	1
661	65	0	0	0	0	0	0	0	0		4.67		0	0	0
662	66	0	0	0	0	0	0	0	1		19.2		1	0	1
663	74	0	0	0	0	0	0	0	1		6.4		1	0	0
664	68	0	0	0	0	0	0	0	0		21.7		0	0	1
665	70	0	0	0	0	0	0	0	1	1	28.15	10	1	0	1
666	67	0	0	0	1	0	2	0	1		5.95		1	0	0
667	44	0	0	0	0	0	0	0	0		5.98		0	0	0
668	61	0	0	0	0	0	0	0	0		5.9		0	0	0
669	63	0	0	0	0	0	0	0	0		4.3		0	0	0
670	62	0	0	0	0	0	0	0	0	1	5.28	8	0	0	0
671	65	0	0	0	0	0	0	0	0		5.84		0	0	0
672	63	0	0	0	0	0	0	0	0	1	4.48	7	0	0	0
673	59	0	0	0	0	0	0	0	0		6.08		0	0	0
674	73	0	0	0	0	0	0	0	0	1	8.23	8	0	0	1
675	65	0	0	0	0	0	0	0	1		8.5		1	0	1
676	68	0	0	0	0	0	0	0	0		6.56		0	0	0
677	66	0	0	0	0	0	0	0	0		6.8		0	0	0
678	64	0	0	0	0	0	0	1	0	1	21.3	6	1	0	1
679	64	0	0	0	0	0	0	0	0		6.6		0	0	0
680	69	0	0	0	0	0	0	0	0	1	5.65	7	0	0	0
681	63	0	0	0	0	0	0	0	0		4.5		0	0	0
682	63	0	0	0	0	0	0	0	1	1	5.57	7	1	0	0
683	69	0	0	0	0	0	0	0	0	1	5.53	7	0	0	0
684	66	0	0	0	0	0	0	0	1	1	9.54	8	1	0	1
685	70	0	0	0	0	0	0	0	1		17		1	0	1
686	70	0	0	0	0	0	0	1	0	1	44.6	8	1	0	1
687	72	0	0	0	0	0	0	0	0	1	5.28	9	0	0	0
688	62	0	0	0	0	0	0	0	0		5.5		0	0	0
689	70	0	0	0	0	0	0	0	1		7.75		1	0	0
690	81	0	0	0	1	1	1	0	0	1	51.8	9	0	0	1
691	70	0	0	0	0	0	0	0	0		9.09		0	0	1
692	68	0	0	0	0	0	0	0	0		5.78		0	0	0
693	64	0	0	0	0	0	0	0	1	1	22.3	9	1	0	1
694	70	0	0	0	0	0	0	0	0	1	172	9	0	0	1
695	73	0	0	0	0	0	0	0	0	1	10.1	9	0	0	1
696	60	0	0	0	0	0	0	0	0	1	41.3	9	0	0	1
697	73	0	0	0	0	0	0	1	1		9.9		2	1	1
698	80	0	0	0	0	0	0	0	0	1	97.5	10	0	0	1
699	71	0	0	0	0	0	0	0	1	1	6.9	9	1	0	0
700	78	0	0	0	0	0	0	0	0	1	4.45	9	0	0	0
701	72	0	0	0	1	1	2	1	1		6		2	1	0
702	71	0	0	0	0	0	0	0	1	1	12.84	9	1	0	1
703	73	0	0	0	0	0	0	0	1		4.2		1	0	0
704	76	0	0	0	0	0	0	1	1		5.4	7	2	1	0
705	77	0	0	0	0	0	0	0	1		10.04		1	0	1
706	84	0	0	0	1	0	2	0	0	1	6.86	7	0	0	0
707	67	0	0	0	1	0	2	1	1		7.52		2	1	0
708	78	0	0	0	0	0	0	1	0	1	8.32	7	1	0	1
709	75	0	0	0	0	0	0	1	0		8.9		1	0	1
710	58	0	0	0	0	0	0	0	0		11.44		0	0	1
711	71	0	0	0	0	0	0	0	0	1	12.4	9	0	0	1
712	77	0	0	0	1	1	2	0	0	1	16.5	8	0	0	1
713	78	0	0	0	0	0	0	0	0	1	13.68	9	0	0	1
714	70	0	0	0	0	0	0	0	1		16.57		1	0	1
715	73	0	0	0	0	0	0	0	0		8.4		0	0	1
716	65	0	0	0	0	0	0	0	0		9.58		0	0	1
717	78	0	0	0	0	0	0	1	0		11.8		1	0	1
718	76	0	0	0	0	0	0	0	0		13.8		0	0	1
719	68	0	0	0	0	0	0	0	0		14.5		0	0	1
720	64	0	0	0	0	0	0	0	0		8.4		0	0	1
721	74	0	0	0	0	0	0	0	1		6.5		1	0	0
722	62	0	0	0	0	0	0	0	0	1	21.9	8	0	0	1
723	75	0	0	0	0	0	0	0	1		9.98		1	0	1
724	71	0	0	0	0	0	0	0	1		10.11		1	0	1
725	69	0	0	0	0	0	0	0	0	1	5.8	6	0	0	0
726	77	0	0	0	0	0	0	0	0	1	12.16	8	0	0	1
727	75	0	0	0	0	0	0	0	0	1	5.51	7	0	0	0
728	78	0	0	0	0	0	0	0	0	1	5.21	7	0	0	0
729	69	0	0	0	0	0	0	0	0		3.29		0	0	0
730	57	0	0	0	0	0	0	0	0		4.07		0	0	0
731	74	0	0	0	0	0	0	0	1		4.2		1	0	0
732	72	0	0	0	0	0	0	0	0		10.8		0	0	1
733	63	0	0	0	1	0	2	0	0		20.2		0	0	1
734	65	0	0	0	0	0	0	0	0		11.28		0	0	1
735	76	0	0	0	0	0	0	1	1		5.8		2	1	0
736	70	0	0	0	0	0	0	0	0		10.67		0	0	1
737	69	0	0	0	0	0	0	0	1		6.9		1	0	0
738	74	0	0	0	0	0	0	0	1	1	7.48	7	1	0	0
739	63	0	0	0	0	0	0	1	1		4.94		2	1	0
740	67	0	0	0	0	0	0	0	1	1	49.15	9	1	0	1
741	64	0	0	0	0	0	0	0	0		7.6		0	0	0
742	76	0	0	0	0	0	0	0	0	1	6.46	7	0	0	0
743	82	0	0	0	0	0	0	0	1	1	1235	9	1	0	1
744	68	0	0	0	1	0	2	0	0		11.2		0	0	1
745	74	0	0	0	1	0	2	0	0		6.1		0	0	0
746	63	0	0	0	0	0	0	0	0		7.66		0	0	0
747	77	0	0	0	0	0	0	0	0	1	13.14	9	0	0	1
748	72	0	0	0	0	0	0	0	1	1	9.89	2	1	0	1
749	77	0	0	0	0	0	0	0	1	1	21.7	9	1	0	1
750	72	0	0	0	0	0	0	0	1	1	117.6	9	1	0	1
751	70	0	0	0	0	0	0	0	0	1	345	9	0	0	1
752	68	0	0	0	0	0	0	0	1	1	5.3	7	1	0	0
753	70	0	0	0	0	0	0	0	0		0.2		0	0	0
754	66	0	0	0	0	0	0	0	1	1	7.1	7	1	0	0
755	74	0	0	0	1	0	2	0	0		6.72		0	0	0
756	74	0	0	0	1	1	2	1	0	1	5.29	7	1	0	0
757	72	0	0	0	0	0	0	0	1		2.03		1	0	0
758	70	0	0	0	0	0	0	0	1		9.35		1	0	1
759	77	0	0	0	0	0	0	0	0	1	13.04	8	0	0	1
760	65	0	0	0	0	0	0	0	1	1	5.85	7	1	0	0
761	66	0	0	0	0	0	0	0	0		8		0	0	1
762	78	0	0	0	0	0	0	1	0	1	53	9	1	0	1
763	64	0	0	0	0	0	0	0	0		4.57		0	0	0
764	73	0	0	0	0	0	0	0	0	1	8.56	7	0	0	1
765	66	0	0	0	0	0	0	0	0	1	5.54	7	0	0	0
766	69	0	0	0	0	0	0	0	0	1	6.19	9	0	0	0
767	75	0	0	0	0	0	0	0	0		4.97	0	0	0	0
768	80	0	0	0	0	0	0	1	0	1	11.37	7	1	0	1
769	62	0	0	0	0	0	0	0	0	1	9.89	7	0	0	1
770	53	0	0	0	0	0	0	1	0		9.8		1	0	1
771	77	0	0	0	0	0	0	0	0		82	0	0	0	1
772	73	0	0	0	0	0	0	0	1	1	74.5	9	1	0	1
773	61	0	0	0	0	0	0	1	0		5.52	0	1	0	0
774	73	0	0	0	0	0	0	0	0		8.95	0	0	0	1
775	80	0	0	0	0	0	0	0	0		12.08	0	0	0	1
776	68	0	0	0	0	0	0	0	0		6.17	0	0	0	0
777	76	0	0	0	0	0	0	0	0		5.4	0	0	0	0
778	64	0	0	0	0	0	0	0	1		9.49	0	1	0	1
779	50	0	0	0	1	0	2	0	0		20.5	0	0	0	1
780	76	0	0	0	1	1	1	1	0		9.77	0	1	0	1
781	64	0	0	0	0	0	0	0	0		4.39	0	0	0	0
782	75	0	0	0	0	0	0	0	1		11.7	0	1	0	1
783	65	0	0	0	0	0	0	0	1		6.47	0	1	0	0
784	60	0	0	0	0	0	0	0	1		4.61	0	1	0	0
785	68	0	0	0	0	0	0	0	1		6.6	0	1	0	0
786	58	0	0	0	0	0	0	0	0		4.04	7	0	0	0
787	72	0	0	0	0	0	0	0	0	1	9.58	9	0	0	1
788	80	0	0	0	0	0	0	0	0	1	4800	9	0	0	1
789	54	0	0	0	0	0	0	0	0	1	14.3	9	0	0	1
790	65	0	0	0	0	0	0	0	1	1	10.6	8	1	0	1
791	63	0	0	0	0	0	0	0	0		13.53		0	0	1
792	75	0	0	0	0	0	0	0	0	1	10.47	7	0	0	1
793	76	0	0	0	0	0	0	0	0		8.62		0	0	1
794	81	0	0	0	0	0	0	0	0		4.6		0	0	0
795	64	0	0	0	0	0	0	1	0				1	0	0
796	66	0	0	0	0	0	0	0	0	1	9.78	9	0	0	1
797	76	0	0	0	0	0	0	0	0	1	6.7	7	0	0	0
798	68	0	0	0	0	0	0	0	0	1	13.6	9	0	0	1
799	68	0	0	0	0	0	0	0	0		12.24		0	0	1
800	64	0	0	0	0	0	0	1	1		5.36		2	1	0
801	79	0	0	0	0	0	0	0	0		4.3		0	0	0
802	77	0	0	0	0	0	0	1	1	1	6.35	7	2	1	0
803	70	0	0	0	0	0	0	0	1	1	21.9	9	1	0	1
804	66	0	0	0	0	0	0	0	0	1	7.58	8	0	0	0
805	80	0	0	0	0	0	0	1	1		4.85		2	1	0
806	78	0	0	0	0	0	0	0	0		10.6		0	0	1
807	75	0	0	0	0	0	0	1	0		8.52		1	0	1
808	4.2	0	0	0	0	0	0	0	0		4.2		0	0	0
809	77	0	0	0	0	0	0	1	1	1	9.29		2	1	1
810	72	0	0	0	0	0	0	0	0	1	23.1	9	0	0	1
811	30	0	0	0	0	0	0	0	0		5.6		0	0	0
812	82	0	0	0	0	0	0	0	0		8.3		0	0	1
813	51	0	0	0	0	0	0	0	0	1	7.48	7	0	0	0
814	74	0	0	0	0	0	0	0	1	1	45.8	9	1	0	1
815	80	0	0	0	0	0	0	0	0		5.05		0	0	0
816	76	0	0	0	0	0	0	1	1		4.2		2	1	0
817	63	0	0	0	1	0	2	1	1		26.07		2	1	1
818	73	0	0	0	0	0	0	1	1		13.67		2	1	1
819	59	0	0	0	0	0	0	0	0		5.8		0	0	0
820	76	0	0	0	0	0	0	0	0		4.97		0	0	0
821	64	0	0	0	0	0	0	0	0		6.59		0	0	0
822	57	0	0	0	0	0	0	0	0		8.67		0	0	1
823	56	0	0	0	0	0	0	0	0		5.1		0	0	0
824	70	0	0	0	0	0	0	1	0	1	31.13	9	1	0	1
825	74	0	0	0	0	0	0	0	0	1	6.28	7	0	0	0
826	52	0	0	0	0	0	0	0	0		4.2		0	0	0
827	74	0	0	0	0	0	0	0	1	1	12.55	7	1	0	1
828	76	0	0	0	0	0	0	0	1		13.56		1	0	1
829	69	0	0	0	0	0	0	0	1	1	453	9	1	0	1
830	75	0	0	0	0	0	0	0	0		6.97		0	0	0
831	79	0	0	0	0	0	0	0	0		6.07		0	0	0
832	64	0	0	0	0	0	0	0	0	1	6.56	7	0	0	0
833	46	0	0	0	0	0	0	0	0		6.58		0	0	0
834	70	0	0	0	0	0	0	0	1		4.52		1	0	0
835	70	0	0	0	0	0	0	0	1	1	5.43	7	1	0	0
836	68	0	0	0	0	0	0	0	0		12.6		0	0	1
837	71	0	0	0	0	0	0	0	1	1	20.7	7	1	0	1
838	68	0	0	0	0	0	0	0	1		14.95		1	0	1
839	62	0	0	0	0	0	0	0	0		7.62		0	0	0
840	63	0	0	0	0	0	0	0	0	1	22.31	7	0	0	1
841	69	0	0	0	0	0	0	0	0		9.27		0	0	1
842	63	0	0	0	0	0	0	0	0		4.01		0	0	0
843	72	0	0	0	0	0	0	0	1		36.78		1	0	1
844	44	0	0	0	0	0	0	0	0	1	11.6	9	0	0	1
845	69	0	0	0	0	0	0	1	0	1	30.5	9	1	0	1
846	68	0	0	0	0	0	0	0	0	1	5.26	7	0	0	0
847	69	0	0	0	0	0	0	1	0		5.16		1	0	0
848	64	0	0	0	0	0	0	0	0	1	9.9	7	0	0	1
849	59	0	0	0	0	0	0	0	0	1	9.97	7	0	0	1
850	48	0	0	0	0	0	0	0	0		4.46		0	0	0
851	67	0	0	0	0	0	0	0	1	1	8.21	9	1	0	1
852	71	0	0	0	0	0	0	0	1		5.55		1	0	0
853	71	0	0	0	0	0	0	0	0	1	7.61	9	0	0	0
854	74	0	0	0	0	0	0	0	0	1	7.1	8	0	0	0
855	79	0	0	0	0	0	0	0	1		9.1		1	0	1
856	79	0	0	0	0	0	0	0	1		14.482		1	0	1
857	76	0	0	0	0	0	0	0	1	1	21.91	8	1	0	1
858	77	0	0	0	0	0	0	0	0	1	959.481	9	0	0	1
859	69	0	0	0	0	0	0	0	0		9.34		0	0	1
860	71	0	0	0	0	0	0	0	0	1	5.97	8	0	0	0
861	45	0	0	0	0	0	0	0	0		4.02		0	0	0
862	64	0	0	0	0	0	0	0	0		9.89	0	0	0	1
863	55	0	0	0	0	0	0	0	0	1	8.37	7	0	0	1
864	61	0	0	0	0	0	0	0	1	1	8.88	9	1	0	1
865	75	0	0	0	0	0	0	0	0		10.4		0	0	1
866	79	0	0	0	1	0	2	0	0		6.75		0	0	0
867	54	0	0	0	0	0	0	0	0		5.7		0	0	0
868	58	0	0	0	0	0	0	0	0	1	23.45	9	0	0	1
869	75	0	0	0	0	0	0	0	1	1	23	9	1	0	1
870	75	0	0	0	0	0	0	0	1		5.82	0	1	0	0
871	65	0	0	0	0	0	0	0	1		6.56		1	0	0
872	65	0	0	0	0	0	0	0	1		4		1	0	0
873	78	0	0	0	0	0	0	0	0	1	10.44	9	0	0	1
874	64	0	0	0	0	0	0	0	0	1	13.89	7	0	0	1
875	65	0	0	0	0	0	0	0	0	1	7.8	7	0	0	0
876	66	0	0	0	0	0	0	0	0		10.2	0	0	0	1
877	54	0	0	0	0	0	0	0	0		4.4		0	0	0
878	74	0	0	0	0	0	0	0	0		9.2		0	0	1
879	84	0	0	0	0	0	0	0	0		5.17		0	0	0
880	68	0	0	0	0	0	0	0	0	1	4.8	7	0	0	0
881	71	0	0	0	0	0	0	0	1	1	12.2	7	1	0	1
882	76	0	0	0	0	0	0	0	0		5.4	0	0	0	0
883	69	0	0	0	0	0	0	1	0		7.83		1	0	1
884	77	0	0	0	0	0	0	0	0		4.65		0	0	0
885	61	0	0	0	0	0	0	0	0		6		0	0	0
886	65	0	0	0	0	0	0	0	1	1	11	9	1	0	1
887	72	0	0	0	0	0	0	0	0	1	16.26	8	0	0	1
888	62	0	0	0	1	1	1	0	0		4.7		0	0	0
889	75	0	0	0	0	0	0	0	0	1	8307	9	0	0	1
890	65	0	0	0	0	0	0	0	1		7.02		1	0	0
891	80	0	0	0	0	0	0	0	1		12.89		1	0	1
892	58	0	0	0	0	0	0	0	1	1	4.4	7	1	0	0
893	65	0	0	0	0	0	0	0	0		7.42		0	0	0
894	51	0	0	0	0	0	0	0	0		4.1		0	0	0
895	66	0	0	0	0	0	0	0	1		4.8		1	0	0
896	55	0	0	0	0	0	0	0	1		5.4		1	0	0
897	67	0	0	0	0	0	0	0	1	1	21.2	7	1	0	1
898	61	0	0	0	0	0	0	0	0	1	14.9	7	0	0	1
899	74	0	0	0	0	0	0	0	1		4.5		1	0	0
900	74	0	0	0	0	0	0	0	0	1	58.8	9	0	0	1
901	71	0	0	0	1	1	1	0	0	1	8.46	9	0	0	1
902	67	0	0	0	0	0	0	0	0	1	11.3	7	0	0	1
903	67	0	0	0	0	0	0	0	1	1	5	7	1	0	0
904	71	0	0	0	0	0	0	0	1	1	4.44	9	1	0	0
905	73	0	0	0	1	0	1	0	1	1	11.1	7	1	0	1
906	74	0	0	0	0	0	0	0	0	1	8.14	8	0	0	1
907	64	0	0	0	0	0	0	0	0	1	77.2	9	0	0	1
908	74	0	0	0	1	1	1	0	0		7.3		0	0	0
909	61	0	0	0	0	0	0	0	0	1	5.84	7	0	0	0
910	73	0	0	0	0	0	0	0	1		4.2		1	0	0
911	54	0	0	0	0	0	0	0	0		5		0	0	0
912	84	0	0	0	0	0	0	0	0	1	37	9	0	0	1
913	67	0	0	0	0	0	0	0	0		7.13		0	0	0
914	75	0	0	0	0	0	0	0	0		4.46		0	0	0
915	60	0	0	0	0	0	0	0	0	1	231	9	0	0	1
916	78	0	0	0	0	0	0	0	1	1	5.1	7	1	0	0
917	75	0	0	0	0	0	0	0	0		8.2		0	0	1
918	72	0	0	0	0	0	0	0	0	1	7.43	9	0	0	0
919	62	0	0	0	0	0	0	0	1		4.63		1	0	0
920	74	0	0	0	0	0	0	0	0	1	67.21	9	0	0	1
921	70	0	0	0	0	0	0	1	0		21.7		1	0	1
922	64	0	0	0	0	0	0	0	0		5		0	0	0
923	68	0	0	0	0	0	0	0	0		4.68		0	0	0
924	75	0	0	0	0	0	0	0	1		4.1		1	0	0
925	54	0	0	0	0	0	0	0	0		20.37		0	0	1
926	59	0	0	0	0	0	0	0	0		4.22		0	0	0
927	59	0	0	0	0	0	0	0	0	1	7.2	9	0	0	0
928	70	0	0	0	0	0	0	1	1		7.53		2	1	0
929	65	0	0	0	0	0	0	0	0	1	4564	10	0	0	1
930	64	0	0	0	0	0	0	1	0	1	33	9	1	0	1
931	60	0	0	0	1	1	1	0	0	1	4	7	0	0	0
932	75	0	0	0	0	0	0	0	0	1	16.1	7	0	0	1
933	70	0	0	0	0	0	0	0	0		9.75		0	0	1
934	74	0	0	0	0	0	0	0	1		13.3	6	1	0	1
935	80	0	0	0	0	0	0	0	0	1	7	7	0	0	0
936	75	0	0	0	0	0	0	1	0	1	5.03	9	1	0	0
937	75	0	0	0	0	0	0	0	0	1	12.4	7	0	0	1
938	64	0	0	0	0	0	0	0	0	1	10.37	9	0	0	1
939	57	0	0	0	0	0	0	0	0		5.1		0	0	0
940	75	0	0	0	1	1	2	0	0		6.7		0	0	0
941	65	0	0	0	1	1	1	0	1		9		1	0	1
942	73	0	0	0	1	1	1	0	0	1	13.84	7	0	0	1
943	68	0	0	0	1	1	1	0	0	1	5.2	7	0	0	0
944	74	0	0	0	0	0	0	0	1	1	16.4	10	1	0	1
945	72	0	0	0	0	0	0	0	0	1	402	9	0	0	1
946	60	0	0	0	1	0	2	0	0		14.1		0	0	1
947	74	0	0	0	0	0	0	0	0		5.3		0	0	0
948	85	0	0	0	0	0	0	0	0		9.27		0	0	1
949	74	0	0	0	0	0	0	0	0	1	288.9	10	0	0	1
950	75	0	0	0	0	0	0	0	0		4.11		0	0	0
951	62	0	0	0	0	0	0	0	0	1	7.1	7	0	0	0
952	70	0	0	0	0	0	0	0	0	1	10.45	7	0	0	1
953	66	0	0	0	0	0	0	0	0		7.42		0	0	0
954	59	0	0	0	0	0	0	0	0		13.78		0	0	1
955	69	0	0	0	0	0	0	0	0		18.5		0	0	1
956	84	0	0	0	0	0	0	1	1		17.876	9	2	1	1
957	83	0	0	0	1	1	1	0	1	1	10.5	9	1	0	1
958	73	0	0	0	0	0	0	0	0		11.5		0	0	1
959	72	0	0	0	0	0	0	0	0	1	5.91	9	0	0	0
960	72	0	0	0	0	0	0	0	0		5.23		0	0	0
961	59	0	0	0	1	1	2	0	1		4.6		1	0	0
962	65	0	0	0	0	0	0	0	1		5.1		1	0	0
963	77	0	0	0	0	0	0	0	1	1	14.16	7	1	0	1
964	65	0	0	0	0	0	0	0	0	1	4.57	9	0	0	0
965	78	0	0	0	0	0	0	0	1	1	5.3	7	1	0	0
966	76	0	0	0	0	0	0	0	1		11.22		1	0	1
967	74	0	0	0	0	0	0	0	0	1	6.34	9	0	0	0
968	72	0	0	0	1	1	1	0	0		6.59		0	0	0
969	71	0	0	0	0	0	0	0	1		4.8		1	0	0
970	65	0	0	0	1	1	1	0	0	1	5.2	7	0	0	0
971	76	0	0	0	0	0	0	0	0		8.4		0	0	1
972	76	0	0	0	0	0	0	0	0	1	5.6	7	0	0	0
973	71	0	0	0	0	0	0	0	0	1	4.5	7	0	0	0
974	65	0	0	0	0	0	0	0	0		7.2		0	0	0
975	68	0	0	0	0	0	0	0	0	1	4	7	0	0	0
976	71	0	0	0	1	1	1	0	0		7.17		0	0	0
977	71	0	0	0	0	0	0	0	0	1	16.1	7	0	0	1
978	63	0	0	0	0	0	0	0	0	1	6.04	9	0	0	0
979	65	0	0	0	0	0	0	0	0	1	8.53	7	0	0	1
980	60	0	0	0	0	0	0	0	0	1	10.28	7	0	0	1
981	67	0	0	0	0	0	0	0	0	1	10.1	7	0	0	1
982	71	0	0	0	0	0	0	0	0	1	11.11	7	0	0	1
983	70	0	0	0	0	0	0	0	0	1	19.68	9	0	0	1
984	56	0	0	0	0	0	0	0	0		23.83		0	0	1
985	69	0	0	0	0	0	0	1	0	1	6.8	3	1	0	0
986	48	0	0	0	0	0	0	0	0	1	7.56	7	0	0	0
987	51	0	0	0	0	0	0	0	0		8.65		0	0	1
988	69	0	0	0	1	0	2	0	0		12.7		0	0	1
989	71	0	0	0	0	0	0	0	0	1	9.01	7	0	0	1
990	79	0	0	0	0	0	0	0	1	1	295.8	9	1	0	1
991	42	0	0	0	0	0	0	0	0		4.4		0	0	0
992	65	0	0	0	0	0	0	1	1		5.84		2	1	0
993	75	0	0	0	0	0	0	0	0		5.91		0	0	0
994	71	0	0	0	1	1	1	0	0	1	31.6	9	0	0	1
995	71	0	0	0	1	1	1	1	0	1	9.8	7	1	0	1
996	74	0	0	0	0	0	0	0	0	1	18.37	7	0	0	1
997	64	0	0	0	0	0	0	0	0	1	5631	8	0	0	1
998	69	0	0	0	0	0	0	0	0		4.81		0	0	0
999	71	0	0	0	1	1	1	0	1	1	40.25	9	1	0	1
1000	59	0	0	0	1	1	1	0	0		6.2		0	0	0
1001	66	0	0	0	0	0	0	0	0		4.46		0	0	0
1002	71	0	0	0	0	0	0	0	1	1	10.4	7	1	0	1
1003	73	0	0	0	0	0	0	0	0	1	5.5	9	0	0	0
1004	66	0	0	0	0	0	0	0	0		7.07		0	0	0
1005	80	0	0	0	0	0	0	1	1		20.4		2	1	1
1006	58	0	0	0	0	0	0	0	0		7		0	0	0
1007	80	0	0	0	0	0	0	0	1	1	95.7	9	1	0	1
1008	60	0	0	0	0	0	0	0	1	1	156.6	10	1	0	1
1009	52	0	0	0	0	0	0	0	0		9.6		0	0	1
1010	79	0	0	0	0	0	0	0	0	1	21.4	9	0	0	1
1011	72	0	0	0	0	0	0	0	1		1.79		1	0	0
1012	70	0	0	0	0	0	0	0	1		5.19		1	0	0
1013	77	0	0	0	0	0	0	0	0		8.4		0	0	1
1014	69	1	0	0	0	0	0	0	0		7.55		0	0	0
1015	71	1	0	0	0	0	0	1	1		12.62		2	1	1
1016	65	1	0	0	0	0	0	0	0		5		0	0	0
1017	67	1	0	0	0	0	0	0	0		4.5		0	0	0
1018	82	1	0	0	0	0	0	1	1	1	13.99	7	2	1	1
1019	75	1	0	0	0	0	0	0	0	1	11.4	7	0	0	1
1020	58	1	1	0	0	0	0	0	1	1	64.78	8	3	1	1
1021	73	1	0	0	0	0	0	1	1	1	11.7	7	2	1	1
1022	71	1	0	0	0	0	0	1	0		6.95		1	0	0
1023	72	1	0	0	0	0	0	0	0		7.21_x000B_		0	0	0
1024	76	1	0	0	1	1	1	0	0		7.24		0	0	0
1025	76	1	0	0	0	0	0	0	0		5.51		0	0	0
1026	74	1	0	0	0	0	0	1	1		6.79		2	1	0
1027	72	1	0	0	0	0	0	0	0	1	5.27	7	0	0	0
1028	70	1	0	0	0	0	0	0	1		7.2		1	0	0
1029	81	1	1	0	0	0	0	0	0		67.1		1	0	1
1030	74	1	0	0	0	0	0	0	0	1	10.98	7	0	0	1
1031	71	1	0	0	0	0	0	0	1	1	4.36	6	1	0	0
1032	79	1	0	0	0	0	0	0	0	1	6.28	7	0	0	0
1033	76	1	0	0	0	0	0	0	1	1	9.24	7	1	0	1
1034	60	1	0	0	0	0	0	1	0		12.28		1	0	1
1035	75	1	1	0	0	0	0	0	0	1	8.84	7	1	0	1
1036	72	1	0	0	0	0	0	0	1	1	5.83	7	1	0	0
1037	79	1	0	0	0	0	0	0	0	1	28.85	7	0	0	1
1038	71	1	0	0	1	1	1	0	1		4.43		1	0	0
1039	75	1	0	0	0	0	0	1	1		13.65		2	1	1
1040	69	1	0	0	0	0	0	0	0	1	7.13	8	0	0	0
1041	83	1	0	0	0	0	0	0	0	1	13.3	8	0	0	1
1042	72	1	0	0	0	0	0	0	0		3.07		0	0	0
1043	77	1	1	0	0	0	0	0	0		9.41		3	1	1
1044	75	1	1	0	0	0	0	0	0		5.61		1	0	0
1045	78	1	0	0	0	0	0	0	0	1	363.92	7	0	0	1
1046	74	1	0	0	0	0	0	0	1	1	16.15	9	1	0	1
1047	73	1	1	0	0	0	0	1	0	1	51.93	9	1	0	1
1048	73	1	0	0	1	0	2	1	0		24.99		1	0	1
1049	66	1	0	0	0	0	0	0	0		4.5		0	0	0
1050	72	1	0	0	0	0	0	0	1		5.52		1	0	0
1051	74	1	0	0	0	0	0	0	0	1	9.38	9	0	0	1
1052	75	1	0	0	0	0	0	0	0		3.21		0	0	0
1053	68	1	0	0	0	0	0	0	0		12.1		0	0	1
1054	63	1	0	0	0	0	0	1	0		9.11		1	0	1
1055	76	1	0	0	1	1	1	1	1		7.1		2	1	0
1056	80	1	0	0	0	0	0	0	0	1	11.7	9	0	0	1
1057	74	1	0	0	0	0	0	0	0		2.2		0	0	0
1058	68	1	1	0	0	0	0	0	1	1	5.11	7	1	0	0
1059	67	1	0	0	0	0	0	0	0		7.82		0	0	1
1060	78	1	1	0	0	0	0	0	0		9		3	1	1
1061	69	1	1	0	0	0	0	0	0	1	5.32	7	0	0	0
1062	75	1	0	0	0	0	0	0	1		41.28		1	0	1
1063	65	1	0	0	0	0	0	0	1		11.71		1	0	1
1064	77	1	0	0	0	0	0	0	1		5.41		1	0	0
1065	67	1	1	0	0	0	0	0	1		5.42		1	1	0
1066	77	1	1	0	0	0	0	1	1		6.7		3	1	0
1067	72	1	0	0	0	0	0	0	0	1	8.36	9	0	0	1
1068	63	1	0	0	0	0	0	0	0		4.6		0	0	0
1069	69	1	0	0	1	0	2	0	1		4.63		1	0	0
1070	77	1	0	0	0	0	0	0	0	1	44.54	7	0	0	1
1071	75	1	0	0	1	0	3	0	1		7.5		1	0	0
1072	72	1	0	0	0	0	0	1	0		5.64		1	0	0
1073	71	1	0	0	0	0	0	0	1	1	8.9	7	1	0	1
1074	87	1	0	0	0	0	0	0	1	1	20.72	9	1	0	1
1075	69	1	0	0	0	0	0	0	0		6.32		0	0	0
1076	76	1	0	0	0	0	0	0	1	1	20.23	7	1	0	1
1077	57	1	0	0	0	0	0	0	0		9.6		0	0	1
1078	66	1	0	0	0	0	0	0	0	1	12.53	7	0	0	1
1079	70	1	1	0	0	0	0	0	0	1	5.04	7	0	0	0
1080	60	1	0	0	0	0	0	0	0	1	5.61	7	0	0	0
1081	72	1	0	0	0	0	0	1	0		4.48		1	0	0
1082	58	1	0	0	0	0	0	0	0		6.11		0	0	0
1083	69	1	1	0	0	0	0	0	0		10.05		1	1	1
1084	75	1	0	0	0	0	0	0	1		4.92		1	0	0
1085	69	1	0	0	0	0	0	0	1		19.32		1	0	1
1086	69	1	1	0	0	0	0	0	1		13.45		1	1	1
1087	52	1	0	0	0	0	0	0	0		4.2		0	0	0
1088	67	1	0	0	0	0	0	0	0		5.55		0	0	0
1089	73	1	0	0	0	0	0	0	1		10.3		1	0	1
1090	82	1	1	0	0	0	0	0	0	1	5.41	7	3	1	0
1091	69	1	1	0	0	0	0	0	1	1	22.88	9	1	1	1
1092	74	1	0	0	0	0	0	1	1		23.25		2	1	1
1093	75	1	1	0	0	0	0	0	1	1	187.02	9	2	1	1
1094	73	1	0	0	0	0	0	0	1	1	6.6	6	1	0	0
1095	76	1	0	0	0	0	0	0	1		6.14		1	0	0
1096	60	1	0	0	0	0	0	0	1	1	13.75	7	1	0	1
1097	58	1	1	0	0	0	0	0	0		4.12		0	0	0
1098	68	1	0	0	0	0	0	1	0	1	9.88	9	1	0	1
1099	65	1	0	0	0	0	0	1	1		4.5		2	1	0
1100	73	1	0	0	1	0	1	0	1	1	8.43	7	1	0	1
1101	73	1	0	0	0	0	0	0	0		4.14		0	0	0
1102	73	1	0	0	0	0	0	0	1	2	4.79		1	0	0
1103	74	1	0	0	0	0	0	0	0		7.98		0	0	1
1104	76	1	0	0	1	0	2	0	1		4.82		1	0	0
1105	75	1	0	0	1	1	3	0	0		9.62		0	0	1
1106	61	1	0	0	0	0	0	0	0		0.19		0	0	0
1107	72	1	0	0	0	0	0	0	1		10.66		1	0	1
1108	71	1	1	0	0	0	0	1	0	1	5.2	7	3	1	0
1109	73	1	0	0	0	0	0	1	0	1	5.5	7	1	0	0
1110	79	1	0	0	0	0	0	0	1	1	6.76	7	1	0	0
1111	71	1	0	0	0	0	0	0	1		4.6		1	0	0
1112	81	1	1	0	0	0	0	0	0	1	14		3	1	1
1113	70	1	0	0	0	0	0	0	1	1	288.7	9	1	0	1
1114	59	1	0	0	0	0	0	0	0	1	10.1	7	0	0	1
1115	72	1	1	0	1	0	3	1	1	1	12.2	7	2	1	1
1116	77	1	0	0	1	0	2	0	1	1	47.9	9	1	0	1
1117	70	1	0	0	0	0	0	0	0		5.6		0	0	0
1118	73	1	0	0	0	0	0	0	0	1	16.2	9	0	0	1
1119	65	1	0	0	0	0	0	0	1	1	103.53	10	1	0	1
1120	80	1	1	0	0	0	0	0	1	1	17.99	9	2	1	1
1121	76	1	1	0	0	0	0	0	1		10.08		3	1	1
1122	77	1	0	0	0	0	0	0	1	1	30.35	8	1	0	1
1123	74	1	0	0	0	0	0	0	0	1	4.7	7	0	0	0
1124	68	1	0	0	1	1	2	0	1		5		1	0	0
1125	76	1	1	0	0	0	0	0	0		10.94		1	0	1
1126	69	1	0	0	0	0	0	0	1		19.32		1	0	1
1127	71	1	0	0	0	0	0	1	0	1	81.9	9	1	0	1
1128	74	1	0	0	0	0	0	0	0	1	8.19	9	0	0	1
1129	76	1	0	0	1	1	3	0	1		4.39		1	0	0
1130	68	1	1	0	0	0	0	0	1	1	41.2	9	1	0	1
1131	75	1	0	0	0	0	0	0	0	1	26.89	9	0	0	1
1132	66	1	0	0	0	0	0	0	0		19.5		0	0	1
1133	72	1	1	0	0	0	0	0	1	1	13.57	6	1	0	1
1134	72	1	1	0	0	0	0	0	0		6.02		0	0	0
1135	73	1	0	0	0	0	0	0	0	1	6.84	7	0	0	0
1136	79	1	0	0	0	0	0	0	1	1	34.7	9	1	0	1
1137	72	1	0	0	0	0	0	0	0	1	83.3	8	0	0	1
1138	76	1	0	0	0	0	0	0	1	1	35.61	9	1	0	1
1139	76	1	0	0	0	0	0	0	1	1	17.9	7	1	0	1
1140	75	1	1	0	0	0	0	0	0	1	21.5	8	1	0	1
1141	73	1	1	0	0	0	0	0	1	1	125.2	9	3	1	1
1142	62	1	0	0	0	0	0	0	1		4.48		1	0	0
1143	76	1	0	0	0	0	0	0	1	1	6.6	7	1	0	0
1144	67	1	0	0	0	0	0	1	0	1	9.1	7	1	0	1
1145	65	1	0	0	0	0	0	0	0		10.2		0	0	1
1146	78	1	0	0	0	0	0	0	1		14.7		1	0	1
1147	74	1	0	0	0	0	0	0	1		4.8		1	0	0
1148	69	1	0	0	0	0	0	0	1		7.36		1	0	0
1149	77	1	0	0	0	0	0	0	1		8.89		1	0	1
1150	66	1	0	0	1	0	2	1	1	1	7	7	1	0	0
1151	75	1	0	0	0	0	0	0	0		5.1		0	0	0
1152	77	1	0	0	0	0	0	1	0	1	287.8	9	1	0	1
1153	60	1	1	0	0	0	0	0	0	1	6.76	7	0	0	0
1154	79	1	0	0	0	0	0	1	0		9.7	0	1	0	1
1155	65	1	1	0	1	0	2	0	1		7.7		1	0	0
1156	67	1	0	0	0	0	0	0	1	1	4.8	9	1	0	0
1157	73	1	0	0	0	0	0	0	0	1	442.2	10	0	0	1
1158	72	1	0	0	0	0	0	0	0		4.15		0	0	0
1159	60	1	1	0	1	1	2	0	0		4.49		0	0	0
1160	68	1	0	0	0	0	0	0	1		6.68		1	0	0
1161	73	1	1	0	0	0	0	0	1		5.62		3	1	0
1162	69	1	0	0	0	0	0	0	1		5.41		1	0	0
1163	73	1	0	0	0	0	0	0	0	1	9.97	7	0	0	1
1164	67	1	1	0	0	0	0	0	1		4.1		2	1	0
1165	82	1	0	0	0	0	0	1	1	1	5.6	7	2	1	0
1166	74	1	0	0	0	0	0	0	1	1	14.2	7	1	0	1
1167	69	1	0	0	0	0	0	0	1	1	92.4	9	1	0	1
1168	68	1	0	0	0	0	0	0	1	1	5.3	8	1	0	0
1169	73	1	0	0	0	0	0	0	1		7.61		1	0	0
1170	73	1	0	0	0	0	0	0	1	1	5.3	9	1	0	0
1171	73	1	0	0	0	0	0	1	0	1	8.94	8	1	0	1
1172	61	1	0	0	0	0	0	1	0	1	17340	9	1	0	1
1173	70	1	0	0	1	0	2	0	1	1	6.15	9	1	0	0
1174	74	1	0	0	0	0	0	0	1	1	6.9	7	1	0	0
1175	63	1	0	0	0	0	0	0	1		4.76		1	0	0
1176	71	1	0	0	0	0	0	0	1	1	39.03	9	1	0	1
1177	78	1	0	0	0	0	0	0	1		4.09		1	0	0
1178	78	1	0	0	0	0	0	0	0	1	6.2	7	0	0	0
1179	75	1	0	0	0	0	0	0	0	1	135.97	9	0	0	1
1180	61	1	0	0	0	0	0	0	0	1	70.8	9	0	0	1
1181	79	1	0	0	0	0	0	0	0		5.4		0	0	0
1182	64	1	1	0	0	0	0	0	0	1	10.6	6	0	0	1
1183	73	1	0	0	0	0	0	0	0		6.07		0	0	0
1184	70	1	0	0	1	0	2	0	1	1	6.78	7	1	0	0
1185	76	1	0	0	0	0	0	1	1		3.7		2	1	0
1186	75	1	0	0	0	0	0	0	0	1	9.6	10	0	0	1
1187	69	1	1	0	0	0	0	0	1		4.29		1	0	0
1188	69	1	0	0	0	0	0	0	1		11.31		1	0	1
1189	66	1	0	0	0	0	0	0	1	1	3	7	1	0	0
1190	66	1	0	0	0	0	0	0	0	1	8.06	7	0	0	1
1191	76	1	0	0	1	0	2	0	0		4.96		0	0	0
1192	78	1	0	0	0	0	0	0	1		12.43		1	0	1
1193	64	1	0	0	0	0	0	0	0	1	32.1	7	0	0	1
1194	72	1	0	0	0	0	0	0	0		2.37		0	0	0
1195	73	1	0	0	0	0	0	1	1		4.4		2	1	0
1196	63	1	0	0	0	0	0	1	1		4.25		2	1	0
1197	76	1	0	0	0	0	0	0	1	1	38	9	1	0	1
1198	75	1	0	0	0	0	0	0	1	1	4.9	7	1	0	0
1199	79	1	0	0	0	0	0	0	1		10.7		1	0	1
1200	61	1	1	0	0	0	0	0	0	1	5.2	7	0	0	0
1201	73	1	1	0	0	0	0	0	0	1	7.35	7	0	0	0
1202	77	1	0	0	0	0	0	0	1	1	14.2	7	1	0	1
1203	62	1	0	0	0	0	0	0	0	1	4.8	8	0	0	0
1204	66	1	0	0	0	0	0	0	1	1	21.5	8	1	0	1
1205	71	1	0	0	0	0	0	0	1	1	5.16	7	1	0	0
1206	73	1	1	0	0	0	0	0	1	1	9.14	9	1	0	1
1207	64	1	0	0	0	0	0	0	1		5.3		1	0	0
1208	71	1	0	0	0	0	0	0	1		8.13		1	0	1
1209	70	1	0	0	0	0	0	1	1		5.83		2	1	0
1210	64	1	0	0	0	0	0	0	1		8.17		1	0	1
1211	68	1	1	0	0	0	0	0	1	1	4.9	7	1	0	0
1212	75	1	0	0	0	0	0	0	0		3.3		0	0	0
1213	71	1	0	0	0	0	0	0	1	1	7.42	7	1	0	0
1214	78	1	0	0	0	0	0	0	0	1	90.07	10	0	0	1
1215	79	1	1	0	0	0	0	0	0	1	7.8	9	1	0	0
1216	66	1	0	0	0	0	0	0	1		4.8		1	0	0
1217	77	1	0	0	1	0	2	1	0		17.58		1	0	1
1218	76	1	1	0	0	0	0	0	0		5.17		3	1	0
1219	79	1	0	0	0	0	0	0	0	1	5.37	8	0	0	0
1220	72	1	0	0	0	0	0	0	0		8.72	0	0	0	1
1221	74	1	0	0	0	0	0	1	1		10.5		2	1	1
1222	81	1	0	0	1	0	2	0	1		8.9		1	0	1
1223	70	1	0	0	0	0	0	0	0	1	14.86	9	0	0	1
1224	73	1	0	0	0	0	0	0	0	1	11.43	7	0	0	1
1225	77	1	0	0	0	0	0	0	0	1	6.12	7	0	0	0
1226	71	1	1	0	0	0	0	0	1		5.86		1	0	0
1227	79	1	0	0	0	0	0	0	1	1	8.9	8	1	0	1
1228	66	1	0	0	0	0	0	0	1		6.58		1	0	0
1229	78	1	0	0	0	0	0	0	0		6.5		0	0	0
1230	75	1	0	0	0	0	0	0	1	1	0.95	7	1	0	0
1231	69	1	0	0	0	0	0	0	0	1	5.5	8	0	0	0
1232	71	1	0	0	0	0	0	0	1	1	11.26	9	1	0	1
1233	63	1	1	0	0	0	0	0	0		5		0	0	0
1234	64	1	0	0	0	0	0	0	1		5.2		1	0	0
1235	69	1	0	0	1	0	2	1	0		17.79		1	0	1
1236	66	1	1	0	0	0	0	1	0		6.1		1	0	0
1237	82	1	1	0	0	0	0	0	0		10.83		3	1	1
1238	66	1	0	0	0	0	0	0	0	1	8.8	9	0	0	1
1239	67	1	0	0	0	0	0	0	1	1	24.5	7	1	0	1
1240	68	1	0	0	0	0	0	0	1		10.84		1	0	1
1241	74	1	0	0	0	0	0	0	0	1	16.4	9	0	0	1
1242	64	1	0	0	0	0	0	1	0		4.53		1	0	0
1243	76	1	0	0	0	0	0	0	0		6.11		0	0	0
1244	57	1	0	0	1	0	2	0	0		7.65		0	0	0
1245	74	1	0	0	0	0	0	0	1		4.97		1	0	0
1246	78	1	0	0	0	0	0	0	1	1	19.71	9	1	0	1
1247	73	1	1	0	0	0	0	0	1	1	24.95	9	1	0	1
1248	67	1	0	0	0	0	0	1	1	1	96.7	9	2	1	1
1249	65	1	0	0	0	0	0	1	0		7.8		1	0	0
1250	82	1	1	0	0	0	0	0	1	1	14.4	7	5	1	1
1251	67	1	0	0	0	0	0	0	0	1	5	7	0	0	0
1252	75	1	0	0	0	0	0	0	0	1	6.3	7	0	0	0
1253	75	1	0	0	0	0	0	0	0		4.95		0	0	0
1254	75	1	0	0	0	0	0	0	0	1	5.58	9	0	0	0
1255	70	1	0	0	0	0	0	0	1		7.25		1	0	0
1256	68	1	0	0	0	0	0	0	0	1	5.39	7	0	0	0
1257	82	1	0	0	0	0	0	0	0	1	35.2	9	0	0	1
1258	69	1	0	0	0	0	0	1	0	1	5.7	9	1	0	0
1259	67	1	0	0	1	1	1	0	0	1	8.9	9	0	0	1
1260	59	1	1	0	0	0	0	0	0		0.67		0	0	0
1261	73	1	0	0	0	0	0	0	0		6.91		0	0	0
1262	73	1	1	0	0	0	0	0	1	1	4.9	7	1	0	0
1263	74	1	0	0	0	0	0	0	0	1	23	9	0	0	1
1264	67	1	0	0	0	0	0	0	1		7.02		1	0	0
1265	72	1	1	0	0	0	0	0	0		7.6		0	0	0
1266	68	1	0	0	0	0	0	0	0		8.8		0	0	1
1267	64	1	1	0	0	0	0	0	1	1	10.1	9	1	0	1
1268	59	1	0	0	0	0	0	0	1	1	13.9	9	1	0	1
1269	69	1	0	0	0	0	0	0	1		4.33		1	0	0
1270	70	1	0	0	0	0	0	0	1	1	18.2	9	1	0	1
1271	79	1	0	0	0	0	0	0	1		7.16		1	0	0
1272	68	1	0	0	0	0	0	0	1		21.59		1	0	1
1273	76	1	0	0	0	0	0	0	0		4.97		0	0	0
1274	56	1	0	0	0	0	0	0	0		4.18		0	0	0
1275	72	1	0	0	0	0	0	0	0		5.41		0	0	0
1276	58	1	0	0	0	0	0	0	1		5.3		1	0	0
1277	72	1	0	0	0	0	0	0	0		5.1		0	0	0
1278	72	1	0	0	0	0	0	0	1		8.57		1	0	1
1279	75	1	0	0	1	1	1	0	1	1	6.9	7	1	0	0
1280	80	1	0	0	1	1	1	0	1		36.6		1	0	1
1281	66	1	0	0	0	0	0	1	0		10.53		1	0	1
1282	77	1	0	1	1	1	1	0	1		4.61		6	1	0
1283	75	1	1	1	0	0	0	0	0		6.41		3	1	0
1284	76	1	0	1	0	0	0	0	0		8.16		2	1	1
1285	76	1	1	1	0	0	0	0	0		8.05		3	1	1
1286	71	1	1	1	0	0	0	0	0		6.53		0	0	0
1287	70	1	1	1	1	1	1	1	0	1	6.63	7	1	0	0
1288	73	1	0	1	0	0	0	0	1		15.43		2	1	1
1289	70	1	0	1	1	1	3	1	0	1	8.04	7	2	1	1
1290	76	1	1	1	0	0	0	0	1		13.31		2	1	1
1291	76	1	1	1	0	0	0	0	1		9.57		2	1	1
1292	68	1	1	1	0	0	0	0	0		4.3		0	0	0
1293	71	1	1	1	0	0	0	0	0	1	15.3	9	0	0	1
1294	75	1	1	1	0	0	0	0	0	1	34.78	8	1	0	1
1295	73	1	1	1	0	0	0	1	1		10.43		2	1	1
1296	67	1	1	1	0	0	0	0	0		13.88		0	0	1
1297	71	1	1	1	0	0	0	1	1	1	12.41	9	1	0	1
1298	79	1	1	1	1	1	2	0	1	1	14.4	7	2	1	1
1299	77	1	0	1	1	0	2	0	0	1	213.5	9	2	1	1
1300	75	1	1	1	1	0	2	0	0		10.6		0	0	1
1301	72	1	1	1	0	0	0	0	1	1	7.29	7	4	1	0
1302	75	1	0	1	0	0	0	0	1	1	17.12	9	3	1	1
1303	73	1	1	1	1	1	1	0	1	1	5.07		2	1	0
1304	73	1	0	1	1	1	1	1	0	1	15.72		1	1	1
1305	63	1	1	1	1	1	2	1	1	0	4.6		3	1	0
1306	77	1	1	1	0	0	0	1	0	1	38.6		4	1	1
1307	83	1	1	1	0	0	0	0	1	1	20.2		3	1	1
	P value
